# Supplementary material for: Genome-wide transcriptome analysis of hypothalamus in rats with inherited stress-induced arterial hypertension
Source: BMC Genet. 2016 Jan 27;17(Suppl 1):13. doi: 10.1186/s12863-015-0307-8 (PMC4895259; doi:10.1186/s12863-015-0307-8)
Supplement: Additional file 1: — Genes differentially expressed in hypothalamus of hypertensive ISIAH and normotensive control WAG rats. (XLS 40 kb) [file 12863_2015_307_MOESM1_ESM.xls]

## Sheet: Лист1
Additional file_1. Genes differentially expressed in hypothalamus of hypertensive ISIAH and normotensive control WAG rats
value_ISIAH	value_WAG	log2(fold_change) ISIAH/WAG	q_value	Acc.#	gene symbol	gene definition
12.615	8.06227	0.645882	0.0167191	NM_178095	Abca1	ATP-binding cassette, subfamily A (ABC1), member 1
13.7535	21.5086	-0.645115	0.00653391	NM_001281824	Abca8a	ATP-binding cassette, subfamily A (ABC1), member 8a
9.25972	2.609	1.82747	0.00653391	NM_181381	Abcg2	ATP-binding cassette, subfamily G (WHITE), member 2
24.6415	16.3986	0.587517	0.0294026	NM_181768	Acad9	acyl-CoA dehydrogenase family, member 9
6.92675	4.55872	0.60355	0.0358079	NM_001107943	Acer2	alkaline ceramidase 2
7.18288	10.7921	-0.587341	0.0384665	NM_023959	Adamts4	ADAM metallopeptidase with thrombospondin type 1 motif, 4
1.89664	0		0.00653391	NM_001106299	Ahsp	alpha hemoglobin stabilizing protein
9.8557	3.41565	1.5288	0.00653391	NM_001013084	Akr1b10	aldo-keto reductase family 1, member B10 (aldose reductase)
4.49852	2.32183	0.954188	0.0167191	NM_013197	Alas2	aminolevulinate, delta-, synthase 2
22.9977	37.2299	-0.694972	0.00653391	NM_053896	Aldh1a2	aldehyde dehydrogenase 1 family, member A2
2.72967	0.985131	1.47034	0.00653391	NM_001008522	Aox2	aldehyde oxidase 2
8.89637	3.95079	1.17108	0.00653391	NM_001013086	Capg	capping protein (actin filament), gelsolin-like
17.1693	9.85025	0.801599	0.0167191	NM_182672	Cbr4	carbonyl reductase 4
20.4769	14.0669	0.541693	0.0384665	NM_001007660	Ccdc82	coiled-coil domain containing 82
27.0908	42.9728	-0.665621	0.00653391	NM_001013204	Ccndbp1	cyclin D-type binding-protein 1
14.9815	25.1489	-0.747313	0.00653391	NM_139103	Cd48	Cd48 molecule
46.1817	81.8115	-0.824982	0.00653391	NM_013069	Cd74	Cd74 molecule, major histocompatibility complex, class II invariant chain
406.402	183.495	1.14717	0.00653391	NM_053918	Cga	glycoprotein hormones, alpha polypeptide
22.1781	53.3772	-1.26709	0.00653391	NM_053560	Chi3l1	chitinase 3-like 1 (cartilage glycoprotein-39)
1.32156	3.27694	-1.31011	0.00653391	NM_133597	Chrnb3	cholinergic receptor, nicotinic, beta 3 (neuronal)
22.5639	8.72008	1.3716	0.00653391	NM_181636	Col23a1	collagen, type XXIII, alpha 1
3.78431	7.01263	-0.889925	0.00653391	NM_031766	Cpz	carboxypeptidase Z
2945.83	4431.01	-0.588961	0.0118427	NM_012837	Cst3	cystatin C
133.245	188.198	-0.49817	0.0294026	NM_017320	Ctss	cathepsin S
6.12707	16.7369	-1.44976	0.00653391	NM_001134696	Ctxn3	cortexin 3
1.68004	0.80481	1.06178	0.0358079	NM_012537	Cyp11b1	cytochrome P450, family 11, subfamily b, polypeptide 1
1.68004	0.80481	1.06178	0.0358079	NM_012538	Cyp11b2	cytochrome P450, family 11, subfamily b, polypeptide 2
3.24096	6.99284	-1.10946	0.00653391	NM_181087	Cyp26b1	cytochrome P450, family 26, subfamily b, polypeptide 1
2.2068	4.23448	-0.940229	0.0384665	NM_001134980	Cyp2j10	cytochrome P450, family 2, subfamily j, polypeptide 10
2.08031	8.35682	-2.00616	0.00653391	NM_145675	Cyp4x1	cytochrome P450, family 4, subfamily x, polypeptide 1
2.98366	5.79102	-0.956734	0.00653391	NM_001271115	Dnaaf3	dynein, axonemal, assembly factor 3
51.0108	74.9117	-0.554388	0.00653391	NM_001100662	Eif3c	eukaryotic translation initiation factor 3, subunit C
14.7985	0.701301	4.39927	0.00653391	NM_022936	Ephx2	epoxide hydrolase 2, cytoplasmic
8.06475	13.5854	-0.752355	0.00653391	NM_001013229	Eral1	Era-like 12S mitochondrial rRNA chaperone 1
37.6486	7.64004	2.30094	0.00653391	NM_001172809	Ercc2	excision repair cross-complementation group 2
4.06999	2.4687	0.721274	0.0210537	NM_001170439	Evc	Ellis van Creveld syndrome (Evc), mRNA)
4.64462	0.133216	5.12372	0.00653391	NM_001109163	Fam111a	family with sequence similarity 111, member A
16.7027	6.07619	1.45884	0.00653391	NM_021774	Fhit	fragile histidine triad
24.7071	37.3331	-0.59553	0.00653391	NM_001007646	Fkbp9	FK506 binding protein 9
14.0895	24.2274	-0.782019	0.00653391	NM_080698	Fmod	fibromodulin
13.0697	25.707	-0.975935	0.00653391	NM_019143	Fn1	fibronectin 1
3.00563	5.47287	-0.86463	0.0210537	NM_012560	Foxg1	forkhead box G1
4.15957	2.29897	0.855447	0.0384665	NM_001109064	Gal3st4	galactose-3-O-sulfotransferase 4
5.81141	9.54867	-0.716412	0.0294026	NM_001005888	Galc	galactosylceramidase
3.05871	1.18495	1.3681	0.00653391	NM_001106690	Grhl3	grainyhead-like 3 (Drosophila)
2.90904	62.9511	-4.43562	0.00653391	NM_057187	Grifin	galectin-related inter-fiber protein
2.19155	7.69068	-1.81116	0.00653391	NM_001105711	Grm2	glutamate receptor, metabotropic 2
20.9558	34.8974	-0.73577	0.0118427	NM_177426	Gstm2	glutathione S-transferase mu 2
11.113	37.3804	-1.75003	0.00653391	NM_001024304	Gstm4	glutathione S-transferase mu 4
67.853	47.0178	0.529206	0.0320899	NM_001137643	Gstt3	glutathione S-transferase, theta 3
746.847	339.766	1.13627	0.00653391	NM_013096	Hba1	hemoglobin, alpha 1
451.214	180.976	1.31801	0.00653391	NM_001007722	Hba2	hemoglobin, alpha 2
75.4658	18.5549	2.02402	0.00653391	NM_198776	Hbb-b1	hemoglobin, beta adult major chain
14.6346	8.9286	0.712877	0.0167191	NM_207616	Hyal1	hyaluronoglucosaminidase 1
9.57282	5.11052	0.905474	0.0210537	NM_001037362	Idnk	idnK, gluconokinase homolog (E, coli)
153.909	74.019	1.05611	0.00653391	NM_203410	Ifi27	interferon, alpha-inducible protein 27
99.4735	211.522	-1.08842	0.00653391	NM_001190162	Igf2	insulin-like growth factor 2 (Igf2), transcript variant 2
55.4002	104.731	-0.918725	0.00653391	NM_013122	Igfbp2	insulin-like growth factor binding protein 2
86.3893	60.6213	0.511028	0.0256059	NM_012817	Igfbp5	insulin-like growth factor binding protein 5
16.3969	28.0392	-0.774022	0.00653391	NM_017024	Lcat	lecithin cholesterol acyltransferase
28.9776	16.9818	0.770949	0.00653391	NM_001106620	Leprel2	leprecan-like 2
480.726	225.765	1.09039	0.00653391	NM_001113223	LOC100134871	beta globin minor gene (LOC100134871)
20.2375	3.59417	2.4933	0.00653391	NM_001025057	LOC502176	hypothetical protein LOC502176
36.9317	3.94123	3.22814	0.00653391	NM_001111269	LOC689064	beta-globin (LOC689064)
0.39342	2.90338	-2.88359	0.00653391	NM_021586	Ltbp2	latent transforming growth factor beta binding protein 2
2.34927	1.30887	0.843891	0.0320899	NM_001106286	Lyve1	lymphatic vessel endothelial hyaluronan receptor 1
42.8134	68.4391	-0.676758	0.0118427	NM_012771	Lyz2	lysozyme 2
77.068	126.593	-0.715994	0.00653391	NM_012798	Mal	mal, T-cell differentiation protein
11.1146	22.496	-1.01721	0.00653391	NM_001134971	Man2b2	mannosidase, alpha, class 2B, member 2
12.1159	5.79559	1.06387	0.00653391	NM_001004203	Mcm7	minichromosome maintenance complex component 7
161.169	109.853	0.553	0.0118427	NM_001025755	MGC116197	similar to RIKEN cDNA 1700001E04 (MGC116197)
4.82674	1.7837	1.43618	0.00653391	NM_001005544	Morn1	MORN repeat containing 1
3.55968	17.6547	-2.31023	0.00653391	NM_022617	Mpeg1	macrophage expressed 1
8.2083	20.1249	-1.29383	0.00653391	NM_134350	Mx2	myxovirus (influenza virus) resistance 2
37.0673	24.1022	0.620982	0.0210537	NM_001107263	Ngdn	neuroguidin, EIF4E binding protein
27.4918	18.2619	0.590164	0.0294026	NM_001107252	Nkiras1	NFKB inhibitor interacting Ras-like 1
29.3881	44.5476	-0.600116	0.00653391	NM_001017386	Opalin	oligodendrocytic myelin paranodal and inner loop protein
8.69935	15.7536	-0.856702	0.00653391	NM_031594	P2rx4	purinergic receptor P2X, ligand-gated ion channel 4
29.9011	19.8326	0.592325	0.0459776	NM_022800	P2ry12	purinergic receptor P2Y, G-protein coupled, 12
16.8982	8.3607	1.01517	0.00653391	NM_021581	P3h4	leprecan-like 4
10.1943	5.05798	1.01113	0.00653391	NM_001107755	Pamr1	peptidase domain containing associated with muscle regeneration 1
13.3678	7.36068	0.860851	0.00653391	NM_001106311	Paox	polyamine oxidase (exo-N4-amino)
4.11492	2.21571	0.893095	0.00653391	NM_001014092	Paqr5	progestin and adipoQ receptor family member V
1.66253	7.24921	-2.12444	0.00653391	NM_001127640	PCOLCE2	procollagen C-endopeptidase enhancer 2
3.45404	1.6404	1.07424	0.0118427	NM_053624	Pitx1	paired-like homeodomain 1
4.45859	7.89118	-0.823654	0.0210537	NM_001076553	Pkib	protein kinase (cAMP-dependent, catalytic) inhibitor beta (Pkib), transcript variant 1
8.31468	14.209	-0.773072	0.00653391	NM_001191674	Pld5	phospholipase D family, member 5
38.6431	17.4842	1.14416	0.0167191	NM_178101	Plod3	procollagen-lysine, 2-oxoglutarate 5-dioxygenase 3
1.30061	7.84628	-2.59282	0.00653391	NM_001191841	Pnpla1	patatin-like phospholipase domain containing 1
17.2412	26.0207	-0.5938	0.0210537	NM_001107863	Ppm1k	protein phosphatase, Mg2+/Mn2+ dependent, 1K
16.5215	10.6838	0.62892	0.0384665	NM_133307	Prkcd	protein kinase C, delta
5.33628	11.6209	-1.12282	0.00653391	NM_080767	Psmb8	proteasome (prosome, macropain) subunit, beta type, 8
2733.04	4066.41	-0.573249	0.0256059	NM_013015	Ptgds	prostaglandin D2 synthase (brain)
6.7342	11.2624	-0.741936	0.0320899	NM_172223	Pxmp4	peroxisomal membrane protein 4
0.821036	5.97399	-2.86318	0.00653391	NM_001004261	Pyroxd2	pyridine nucleotide-disulphide oxidoreductase domain 2
24.0861	15.1076	0.672926	0.0118427	NM_001109589	Rab36	RAB36, member RAS oncogene family
29.8817	84.0196	-1.49146	0.00653391	NM_013162	Rbp4	retinol binding protein 4, plasma
84.1442	23.8197	1.82071	0.00653391	NM_145084	Retsat	retinol saturase (all trans retinol 13,14 reductase)
1.25148	6.88087	-2.45896	0.00653391	NM_001024884	RGD1309362	similar to interferon-inducible GTPase (RGD1309362)
16.8931	11.3519	0.5735	0.0494304	NM_001108971	RGD1309821	similar to KIAA1161 protein (RGD1309821)
46.5362	0		0.00653391	NM_001047898	RGD1359290	Ribosomal_L22 domain containing protein RGD1359290 (RGD1359290)
9.95284	5.76578	0.787592	0.0421074	NM_001109065	RGD1563482	similar to hypothetical protein FLJ38663 (RGD1563482)
0.520014	1.87418	-1.84964	0.0118427	NM_001025740	Rrm2	ribonucleotide reductase M2
39.7734	17.6159	1.17493	0.00653391	NM_001008827	RT1-A1	RT1 class Ia, locus A1
7.12383	28.1392	-1.98186	0.00653391	NM_001008829	RT1-A2	RT1 class Ia, locus A2
5.90176	10.3018	-0.803679	0.0421074	NM_001008831	RT1-Ba	RT1 class II, locus Ba
3.53939	8.47272	-1.25932	0.0320899	NM_001004084	RT1-Bb	RT1 class II, locus Bb
18.4032	28.4596	-0.628959	0.0320899	NM_001008847	RT1-Da	RT1 class II, locus Da
7.48612	12.6624	-0.758261	0.0320899	NM_001008884	RT1-Db1	RT1 class II, locus Db1
13.7583	6.86143	1.00372	0.00653391	NM_022921	RT1-M3-1	RT1 class Ib, locus M3, gene 1
8.24952	33.5749	-2.025	0.00653391	NM_001008886	RT1-S3	RT1 class Ib, locus S3
11.5759	17.7236	-0.614547	0.0118427	NM_001100727	Rufy1	RUN and FYVE domain containing 1
150.753	65.2385	1.20839	0.00653391	NM_053642	Sc5d	sterol-C5-desaturase
18.9601	32.5445	-0.779447	0.00653391	NM_001013230	Selplg	selectin P ligand
4.37066	2.47174	0.822324	0.0494304	NM_001109087	Shisa3	shisa family member 3
2.57505	0.721511	1.83551	0.00653391	NM_001106249	Siglec5	sialic acid binding Ig-like lectin 5
23.9269	37.0381	-0.630377	0.00653391	NM_022866	Slc13a3	solute carrier family 13 (sodium-dependent dicarboxylate transporter), member 3
7.205	1.79484	2.00514	0.00653391	NM_031584	Slc22a2	solute carrier family 22 (organic cation transporter), member 2
4.12456	2.1366	0.948923	0.00653391	NM_031664	Slc28a2	solute carrier family 28 (sodium-coupled nucleoside transporter), member 2
2.25014	5.69231	-1.339	0.00653391	NM_012694	Slc6a3	solute carrier family 6 (neurotransmitter transporter), member 3
0.299324	3.2928	-3.45954	0.00653391	NM_001106714	Slc7a15	solute carrier family 7 (cationic amino acid transporter, y+ system), member 15
13.5383	24.4504	-0.852811	0.00653391	NM_001108174	Snx14	sorting nexin 14
28.9005	19.3845	0.576191	0.0320899	NM_181388	Spg7	spastic paraplegia 7 homolog (human)
7.64672	13.0855	-0.775056	0.00653391	NM_001047913	Sqrdl	sulfide quinone reductase-like (yeast)
14.0587	8.65668	0.699577	0.00653391	NM_001029924	Stra6	stimulated by retinoic acid 6
17.2852	26.682	-0.62633	0.0358079	NM_031834	Sult1a1	sulfotransferase family, cytosolic, 1A, phenol-preferring, member 1
5.32732	2.65539	1.00449	0.0118427	NM_001013965	Tekt4	tektin 4
13.8974	7.72397	0.847401	0.00653391	NM_031131	Tgfb2	transforming growth factor, beta 2
30.3888	20.3218	0.580512	0.00653391	NM_001106059	Thoc3	THO complex 3
4.69086	13.6289	-1.53874	0.00653391	NM_001105873	Tm4sf19	transmembrane 4 L six family member 19
3.75917	11.0632	-1.55728	0.00653391	NM_001107155	Tmem119	transmembrane protein 119
1.13291	23.4774	-4.37317	0.00653391	NM_001277260	Tnnt1	troponin T type 1 (skeletal, slow)
10.243	19.2679	-0.911561	0.00653391	NM_012676	Tnnt2	troponin T type 2 (cardiac)
200.886	48.5194	2.04974	0.00653391	NM_013116	Tshb	thyroid stimulating hormone, beta
93.3627	135.516	-0.537545	0.0256059	NM_017314	Ubc	ubiquitin C
3.03045	1.71489	0.821416	0.0294026	NM_017238	Vipr2	vasoactive intestinal peptide receptor 2
24.8847	36.7424	-0.562187	0.0320899	NM_019156	Vtn	vitronectin
4.36654	7.29233	-0.739889	0.0384665	NM_001013992	Zfp385d	zinc finger protein 385D
8.04844	4.0204	1.00137	0.0167191	NM_001166303	Znrd1as1	ZNRD1 antisense RNA 1
