# Supplementary material for: Genome-wide transcriptome analysis of hypothalamus in rats with inherited stress-induced arterial hypertension
Source: BMC Genet. 2016 Jan 27;17(Suppl 1):13. doi: 10.1186/s12863-015-0307-8 (PMC4895259; doi:10.1186/s12863-015-0307-8)
Supplement: Additional file 2: — Differentially expressed genes related to Gene Ontlogy (GO) terms for biological processes. (XLS 58 kb) [file 12863_2015_307_MOESM2_ESM.xls]

## Sheet: Лист1
Additional file_2
Differentially expressed genes related to Gene Ontlogy (GO) terms for biological processes
* - genes are annotated in RGD as associated with hypertension;
ISIAH and WAG – rat strains used in the study.
No. of genes	p-Value	gene symbol	log2(fold_change) ISIAH/WAG	gene name
8	1.70E-04	regulation of hormone levels
		Aldh1a2	-0.694971	aldehyde dehydrogenase 1 family, member A2 (Aldh1a2)
		Cga	1.14716	glycoprotein hormones, alpha polypeptide (Cga)
		Cyp11b1*	1.06177	cytochrome P450, family 11, subfamily b, polypeptide 1
		Cyp11b2*	1.06177	cytochrome P450, family 11, subfamily b, polypeptide 2
		Cyp26b1	-1.10946	cytochrome P450, family 26, subfamily b, polypeptide 1 (Cyp26b1)
		Rbp4	-1.49146	retinol binding protein 4, plasma (Rbp4)
		Retsat	1.82071	retinol saturase (all trans retinol 13,14 reductase) (Retsat)
		Sult1a1*	-0.626328	sulfotransferase family, cytosolic, 1A, phenol-preferring, member 1 (Sult1a1)
16	8.50E-04	immune system process
		Alas2	0.954187	aminolevulinate, delta-, synthase 2 (Alas2)
		Cd48	-0.747312	Cd48 molecule (Cd48)
		Cd74	-0.824982	Cd74 molecule, major histocompatibility complex, class II invariant chain (Cd74)
		Prkcd*	0.628912	protein kinase C, delta (Prkcd)
		Psmb8	-1.12282	proteasome (prosome, macropain) subunit, beta type, 8 (Psmb8)
		RT1-A1	1.17493	RT1 class Ia, locus A1 (RT1-A1)
		RT1-A2	-1.98186	RT1 class Ia, locus A2 (RT1-A2)
		RT1-Ba*	-0.803681	RT1 class II, locus Ba (RT1-Ba)
		RT1-Bb*	-1.25932	RT1 class II, locus Bb (RT1-Bb)
		RT1-Da	-0.628955	RT1 class II, locus Da (RT1-Da)
		RT1-Db1*	-0.758258	RT1 class II, locus Db1 (RT1-Db1)
		RT1-M3-1	1.00373	RT1 class Ib, locus M3, gene 1 (RT1-M3-1)
		RT1-S3	-2.025	RT1 class Ib, locus S3 (RT1-S3)
		Selplg	-0.779447	selectin P ligand (Selplg)
		Tgfb2	0.847401	transforming growth factor, beta 2 (Tgfb2)
		Vtn	-0.562185	vitronectin (Vtn)
12	1.10E-03	immune response
		Cd74	-0.824982	Cd74 molecule, major histocompatibility complex, class II invariant chain (Cd74)
		Prkcd*	0.628912	protein kinase C, delta (Prkcd)
		Psmb8	-1.12282	proteasome (prosome, macropain) subunit, beta type, 8 (Psmb8)
		RT1-A1	1.17493	RT1 class Ia, locus A1 (RT1-A1)
		RT1-A2	-1.98186	RT1 class Ia, locus A2 (RT1-A2)
		RT1-Ba*	-0.803681	RT1 class II, locus Ba (RT1-Ba)
		RT1-Bb*	-1.25932	RT1 class II, locus Bb (RT1-Bb)
		RT1-Da	-0.628955	RT1 class II, locus Da (RT1-Da)
		RT1-Db1*	-0.758258	RT1 class II, locus Db1 (RT1-Db1)
		RT1-M3-1	1.00373	RT1 class Ib, locus M3, gene 1 (RT1-M3-1)
		RT1-S3	-2.025	RT1 class Ib, locus S3 (RT1-S3)
		Vtn	-0.562185	vitronectin (Vtn)
10	1.80E-07	antigen processing and presentation
		Cd74	-0.824982	Cd74 molecule, major histocompatibility complex, class II invariant chain (Cd74)
		Psmb8	-1.12282	proteasome (prosome, macropain) subunit, beta type, 8 (Psmb8)
		RT1-A1	1.17493	RT1 class Ia, locus A1 (RT1-A1)
		RT1-A2	-1.98186	RT1 class Ia, locus A2 (RT1-A2)
		RT1-Ba*	-0.803681	RT1 class II, locus Ba (RT1-Ba)
		RT1-Bb*	-1.25932	RT1 class II, locus Bb (RT1-Bb)
		RT1-Da	-0.628955	RT1 class II, locus Da (RT1-Da)
		RT1-Db1*	-0.758258	RT1 class II, locus Db1 (RT1-Db1)
		RT1-M3-1	1.00373	RT1 class Ib, locus M3, gene 1 (RT1-M3-1)
		RT1-S3	-2.025	RT1 class Ib, locus S3 (RT1-S3)
5	2.80E-06	antigen processing and presentation of peptide antigen via MHC class II
		Cd74	-0.824982	Cd74 molecule, major histocompatibility complex, class II invariant chain (Cd74)
		RT1-Ba*	-0.803681	RT1 class II, locus Ba (RT1-Ba)
		RT1-Bb*	-1.25932	RT1 class II, locus Bb (RT1-Bb)
		RT1-Da	-0.628955	RT1 class II, locus Da (RT1-Da)
		RT1-Db1*	-0.758258	RT1 class II, locus Db1 (RT1-Db1)
4	1.30E-02	adaptive immune response
		Cd74	-0.824982	Cd74 molecule, major histocompatibility complex, class II invariant chain (Cd74)
		Prkcd*	0.628912	protein kinase C, delta (Prkcd)
		RT1-Ba*	-0.803681	RT1 class II, locus Ba (RT1-Ba)
		RT1-Da	-0.628955	RT1 class II, locus Da (RT1-Da)
11	5.90E-03	regulation of response to stimulus
		Igf2	-1.08842	insulin-like growth factor 2 (Igf2), transcript variant 2,(NM_001190163
		Prkcd*	0.628912	protein kinase C, delta (Prkcd)
		Ptgds*	-0.573251	prostaglandin D2 synthase (brain) (Ptgds)
		Rbp4	-1.49146	retinol binding protein 4, plasma (Rbp4)
		RT1-A1	1.17493	RT1 class Ia, locus A1 (RT1-A1)
		RT1-A2	-1.98186	RT1 class Ia, locus A2 (RT1-A2)
		RT1-Ba*	-0.803681	RT1 class II, locus Ba (RT1-Ba)
		RT1-Da	-0.628955	RT1 class II, locus Da (RT1-Da)
		RT1-M3-1	1.00373	RT1 class Ib, locus M3, gene 1 (RT1-M3-1)
		Slc6a3*	-1.339	solute carrier family 6 (neurotransmitter transporter), member 3 (Slc6a3)
		Tgfb2	0.847401	transforming growth factor, beta 2 (Tgfb2)
6	6.20E-03	blood circulation
		Cyp11b1*	1.06177	cytochrome P450, family 11, subfamily b, polypeptide 1
		Cyp11b2*	1.06177	cytochrome P450, family 11, subfamily b, polypeptide 2
		Ephx2*	4.39927	epoxide hydrolase 2, cytoplasmic (Ephx2)
		P2rx4*	-0.856705	purinergic receptor P2X, ligand-gated ion channel 4 (P2rx4)
		Sult1a1*	-0.626328	sulfotransferase family, cytosolic, 1A, phenol-preferring, member 1 (Sult1a1)
		Tnnt2	-0.911568	troponin T type 2 (cardiac) (Tnnt2)
5	8.20E-03	regulation of blood pressure
		Cyp11b1*	1.06177	cytochrome P450, family 11, subfamily b, polypeptide 1
		Cyp11b2*	1.06177	cytochrome P450, family 11, subfamily b, polypeptide 2
		Ephx2*	4.39927	epoxide hydrolase 2, cytoplasmic (Ephx2)
		P2rx4*	-0.856705	purinergic receptor P2X, ligand-gated ion channel 4 (P2rx4)
		Sult1a1*	-0.626328	sulfotransferase family, cytosolic, 1A, phenol-preferring, member 1 (Sult1a1)
42	1.10E-02	response to stimulus
		Abca1	0.645877	ATP-binding cassette, subfamily A (ABC1), member 1 (Abca1)
		Abcg2	1.82747	ATP-binding cassette, subfamily G (WHITE), member 2 (Abcg2)
		Alas2	0.954187	aminolevulinate, delta-, synthase 2 (Alas2)
		Aldh1a2	-0.694971	aldehyde dehydrogenase 1 family, member A2 (Aldh1a2)
		Cd48	-0.747312	Cd48 molecule (Cd48)
		Cd74	-0.824982	Cd74 molecule, major histocompatibility complex, class II invariant chain (Cd74)
		Cga	1.14716	glycoprotein hormones, alpha polypeptide (Cga)
		Cst3*	-0.588964	cystatin C (Cst3)
		Cyp11b2*	1.06177	cytochrome P450, family 11, subfamily b, polypeptide 2
		Cyp4x1	-2.00616	cytochrome P450, family 4, subfamily x, polypeptide 1 (Cyp4x1)
		Ephx2*	4.39927	epoxide hydrolase 2, cytoplasmic (Ephx2)
		Ercc2	2.30094	excision repair cross-complementation group 2 (Ercc2)
		Fn1*	-0.975932	fibronectin 1
		Grhl3	1.3681	grainyhead-like 3 (Drosophila) (Grhl3)
		Grm2	-1.81116	glutamate receptor, metabotropic 2 (Grm2)
		Gstm2*	-0.73577	glutathione S-transferase mu 2 (Gstm2)
		Gstm4	-1.75003	glutathione S-transferase mu 4 (Gstm4)
		Igf2	-1.08842	insulin-like growth factor 2 (Igf2), transcript variant 2,(NM_001190163
		Igfbp2*	-0.918728	insulin-like growth factor binding protein 2 (Igfbp2)
		Lcat	-0.774016	lecithin cholesterol acyltransferase (Lcat)
		Lyz2	-0.676759	lysozyme 2 (Lyz2)
		Mx2	-1.29383	myxovirus (influenza virus) resistance 2 (Mx2)
		P2rx4*	-0.856705	purinergic receptor P2X, ligand-gated ion channel 4 (P2rx4)
		P2ry12	0.592326	purinergic receptor P2Y, G-protein coupled, 12 (P2ry12)
		Prkcd*	0.628912	protein kinase C, delta (Prkcd)
		Psmb8	-1.12282	proteasome (prosome, macropain) subunit, beta type, 8 (Psmb8)
		Ptgds*	-0.573251	prostaglandin D2 synthase (brain) (Ptgds)
		Rbp4	-1.49146	retinol binding protein 4, plasma (Rbp4)
		RT1-A1	1.17493	RT1 class Ia, locus A1 (RT1-A1)
		RT1-A2	-1.98186	RT1 class Ia, locus A2 (RT1-A2)
		RT1-Ba*	-0.803681	RT1 class II, locus Ba (RT1-Ba)
		RT1-Bb*	-1.25932	RT1 class II, locus Bb (RT1-Bb)
		RT1-Da	-0.628955	RT1 class II, locus Da (RT1-Da)
		RT1-Db1*	-0.758258	RT1 class II, locus Db1 (RT1-Db1)
		RT1-M3-1	1.00373	RT1 class Ib, locus M3, gene 1 (RT1-M3-1)
		RT1-S3	-2.025	RT1 class Ib, locus S3 (RT1-S3)
		Slc6a3*	-1.339	solute carrier family 6 (neurotransmitter transporter), member 3 (Slc6a3)
		Sult1a1*	-0.626328	sulfotransferase family, cytosolic, 1A, phenol-preferring, member 1 (Sult1a1)
		Tgfb2	0.847401	transforming growth factor, beta 2 (Tgfb2)
		Tnnt2	-0.911568	troponin T type 2 (cardiac) (Tnnt2)
		Tshb	2.04975	thyroid stimulating hormone, beta (Tshb)
		Vtn	-0.562185	vitronectin (Vtn)
18	2.70E-02	response to stress
		Alas2	0.954187	aminolevulinate, delta-, synthase 2 (Alas2)
		Cd74	-0.824982	Cd74 molecule, major histocompatibility complex, class II invariant chain (Cd74)
		Cst3*	-0.588964	cystatin C (Cst3)
		Cyp11b2*	1.06177	cytochrome P450, family 11, subfamily b, polypeptide 2
		Ephx2*	4.39927	epoxide hydrolase 2, cytoplasmic (Ephx2)
		Ercc2	2.30094	excision repair cross-complementation group 2 (Ercc2)
		Fn1*	-0.975932	fibronectin 1
		Grhl3	1.3681	grainyhead-like 3 (Drosophila) (Grhl3)
		Igfbp2*	-0.918728	insulin-like growth factor binding protein 2 (Igfbp2)
		Lyz2	-0.676759	lysozyme 2 (Lyz2)
		P2rx4*	-0.856705	purinergic receptor P2X, ligand-gated ion channel 4 (P2rx4)
		P2ry12	0.592326	purinergic receptor P2Y, G-protein coupled, 12 (P2ry12)
		Prkcd*	0.628912	protein kinase C, delta (Prkcd)
		RT1-Ba*	-0.803681	RT1 class II, locus Ba (RT1-Ba)
		RT1-Da	-0.628955	RT1 class II, locus Da (RT1-Da)
		RT1-M3-1	1.00373	RT1 class Ib, locus M3, gene 1 (RT1-M3-1)
		Sult1a1*	-0.626328	sulfotransferase family, cytosolic, 1A, phenol-preferring, member 1 (Sult1a1)
		Tgfb2	0.847401	transforming growth factor, beta 2 (Tgfb2)
21	1.40E-05	response to organic substance
		Aldh1a2	-0.694971	aldehyde dehydrogenase 1 family, member A2 (Aldh1a2)
		Cd48	-0.747312	Cd48 molecule (Cd48)
		Cga	1.14716	glycoprotein hormones, alpha polypeptide (Cga)
		Cst3*	-0.588964	cystatin C (Cst3)
		Cyp11b2*	1.06177	cytochrome P450, family 11, subfamily b, polypeptide 2
		Cyp4x1	-2.00616	cytochrome P450, family 4, subfamily x, polypeptide 1 (Cyp4x1)
		Grm2	-1.81116	glutamate receptor, metabotropic 2 (Grm2)
		Gstm2*	-0.73577	glutathione S-transferase mu 2 (Gstm2)
		Gstm4	-1.75003	glutathione S-transferase mu 4 (Gstm4)
		Igf2	-1.08842	insulin-like growth factor 2 (Igf2), transcript variant 2,(NM_001190163
		Igfbp2*	-0.918728	insulin-like growth factor binding protein 2 (Igfbp2)
		Lcat	-0.774016	lecithin cholesterol acyltransferase (Lcat)
		P2rx4*	-0.856705	purinergic receptor P2X, ligand-gated ion channel 4 (P2rx4)
		Prkcd*	0.628912	protein kinase C, delta (Prkcd)
		Ptgds*	-0.573251	prostaglandin D2 synthase (brain) (Ptgds)
		Rbp4	-1.49146	retinol binding protein 4, plasma (Rbp4)
		RT1-M3-1	1.00373	RT1 class Ib, locus M3, gene 1 (RT1-M3-1)
		Slc6a3*	-1.339	solute carrier family 6 (neurotransmitter transporter), member 3 (Slc6a3)
		Sult1a1*	-0.626328	sulfotransferase family, cytosolic, 1A, phenol-preferring, member 1 (Sult1a1)
		Tgfb2	0.847401	transforming growth factor, beta 2 (Tgfb2)
		Tshb	2.04975	thyroid stimulating hormone, beta (Tshb)
15	2.50E-05	response to hormone stimulus
		Aldh1a2	-0.694971	aldehyde dehydrogenase 1 family, member A2 (Aldh1a2)
		Cga	1.14716	glycoprotein hormones, alpha polypeptide (Cga)
		Cst3*	-0.588964	cystatin C (Cst3)
		Cyp11b2*	1.06177	cytochrome P450, family 11, subfamily b, polypeptide 2
		Cyp4x1	-2.00616	cytochrome P450, family 4, subfamily x, polypeptide 1 (Cyp4x1)
		Gstm4	-1.75003	glutathione S-transferase mu 4 (Gstm4)
		Igf2	-1.08842	insulin-like growth factor 2 (Igf2), transcript variant 2,(NM_001190163
		Igfbp2*	-0.918728	insulin-like growth factor binding protein 2 (Igfbp2)
		Lcat	-0.774016	lecithin cholesterol acyltransferase (Lcat)
		Prkcd*	0.628912	protein kinase C, delta (Prkcd)
		Ptgds*	-0.573251	prostaglandin D2 synthase (brain) (Ptgds)
		Rbp4	-1.49146	retinol binding protein 4, plasma (Rbp4)
		Sult1a1*	-0.626328	sulfotransferase family, cytosolic, 1A, phenol-preferring, member 1 (Sult1a1)
		Tgfb2	0.847401	transforming growth factor, beta 2 (Tgfb2)
		Tshb	2.04975	thyroid stimulating hormone, beta (Tshb)
11	6.30E-05	response to steroid hormone stimulus
		Aldh1a2	-0.694971	aldehyde dehydrogenase 1 family, member A2 (Aldh1a2)
		Cst3*	-0.588964	cystatin C (Cst3)
		Cyp4x1	-2.00616	cytochrome P450, family 4, subfamily x, polypeptide 1 (Cyp4x1)
		Gstm4	-1.75003	glutathione S-transferase mu 4 (Gstm4)
		Igf2	-1.08842	insulin-like growth factor 2 (Igf2), transcript variant 2,(NM_001190163
		Igfbp2*	-0.918728	insulin-like growth factor binding protein 2 (Igfbp2)
		Lcat	-0.774016	lecithin cholesterol acyltransferase (Lcat)
		Ptgds*	-0.573251	prostaglandin D2 synthase (brain) (Ptgds)
		Sult1a1*	-0.626328	sulfotransferase family, cytosolic, 1A, phenol-preferring, member 1 (Sult1a1)
		Tgfb2	0.847401	transforming growth factor, beta 2 (Tgfb2)
		Tshb	2.04975	thyroid stimulating hormone, beta (Tshb)
7	1.50E-02	response to inorganic substance
		Cst3*	-0.588964	cystatin C (Cst3)
		Igfbp2*	-0.918728	insulin-like growth factor binding protein 2 (Igfbp2)
		Lcat	-0.774016	lecithin cholesterol acyltransferase (Lcat)
		Prkcd*	0.628912	protein kinase C, delta (Prkcd)
		Slc6a3*	-1.339	solute carrier family 6 (neurotransmitter transporter), member 3 (Slc6a3)
		Tnnt2	-0.911568	troponin T type 2 (cardiac) (Tnnt2)
		Tshb	2.04975	thyroid stimulating hormone, beta (Tshb)
5	4.40E-02	response to metal ion
		Igfbp2*	-0.918728	insulin-like growth factor binding protein 2 (Igfbp2)
		Lcat	-0.774016	lecithin cholesterol acyltransferase (Lcat)
		Slc6a3*	-1.339	solute carrier family 6 (neurotransmitter transporter), member 3 (Slc6a3)
		Tnnt2	-0.911568	troponin T type 2 (cardiac) (Tnnt2)
		Tshb	2.04975	thyroid stimulating hormone, beta (Tshb)
14	7.60E-03	response to external stimulus
		Abca1	0.645877	ATP-binding cassette, subfamily A (ABC1), member 1 (Abca1)
		Aldh1a2	-0.694971	aldehyde dehydrogenase 1 family, member A2 (Aldh1a2)
		Cst3*	-0.588964	cystatin C (Cst3)
		Ephx2*	4.39927	epoxide hydrolase 2, cytoplasmic (Ephx2)
		Fn1*	-0.975932	fibronectin 1
		Grhl3	1.3681	grainyhead-like 3 (Drosophila) (Grhl3)
		Igf2	-1.08842	insulin-like growth factor 2 (Igf2), transcript variant 2,(NM_001190163
		Igfbp2*	-0.918728	insulin-like growth factor binding protein 2 (Igfbp2)
		P2ry12	0.592326	purinergic receptor P2Y, G-protein coupled, 12 (P2ry12)
		Prkcd*	0.628912	protein kinase C, delta (Prkcd)
		Rbp4	-1.49146	retinol binding protein 4, plasma (Rbp4)
		Slc6a3*	-1.339	solute carrier family 6 (neurotransmitter transporter), member 3 (Slc6a3)
		Tgfb2	0.847401	transforming growth factor, beta 2 (Tgfb2)
		Tshb	2.04975	thyroid stimulating hormone, beta (Tshb)
9	1.90E-03	response to extracellular stimulus
		Abca1	0.645877	ATP-binding cassette, subfamily A (ABC1), member 1 (Abca1)
		Aldh1a2	-0.694971	aldehyde dehydrogenase 1 family, member A2 (Aldh1a2)
		Cst3*	-0.588964	cystatin C (Cst3)
		Igf2	-1.08842	insulin-like growth factor 2 (Igf2), transcript variant 2,(NM_001190163
		Igfbp2*	-0.918728	insulin-like growth factor binding protein 2 (Igfbp2)
		Prkcd*	0.628912	protein kinase C, delta (Prkcd)
		Rbp4	-1.49146	retinol binding protein 4, plasma (Rbp4)
		Tgfb2	0.847401	transforming growth factor, beta 2 (Tgfb2)
		Tshb	2.04975	thyroid stimulating hormone, beta (Tshb)
5	1.60E-03	response to vitamin A
		Aldh1a2	-0.694971	aldehyde dehydrogenase 1 family, member A2 (Aldh1a2)
		Igfbp2*	-0.918728	insulin-like growth factor binding protein 2 (Igfbp2)
		Rbp4	-1.49146	retinol binding protein 4, plasma (Rbp4)
		Tgfb2	0.847401	transforming growth factor, beta 2 (Tgfb2)
		Tshb	2.04975	thyroid stimulating hormone, beta (Tshb)
5	2.60E-02	aging
		Gstm2*	-0.73577	glutathione S-transferase mu 2 (Gstm2)
		Igfbp2*	-0.918728	insulin-like growth factor binding protein 2 (Igfbp2)
		Prkcd*	0.628912	protein kinase C, delta (Prkcd)
		Slc6a3*	-1.339	solute carrier family 6 (neurotransmitter transporter), member 3 (Slc6a3)
		Tgfb2	0.847401	transforming growth factor, beta 2 (Tgfb2)
25	2.20E-02	transport
		Abca1	0.645877	ATP-binding cassette, subfamily A (ABC1), member 1 (Abca1)
		Abcg2	1.82747	ATP-binding cassette, subfamily G (WHITE), member 2 (Abcg2)
		Cd74	-0.824982	Cd74 molecule, major histocompatibility complex, class II invariant chain (Cd74)
		Cga	1.14716	glycoprotein hormones, alpha polypeptide (Cga)
		Chrnb3	-1.3101	cholinergic receptor, nicotinic, beta 3 (neuronal) (Chrnb3)
		Grm2	-1.81116	glutamate receptor, metabotropic 2 (Grm2)
		Lcat	-0.774016	lecithin cholesterol acyltransferase (Lcat)
		LOC689064	3.22814	beta-globin (LOC689064)
		Mal	-0.716	mal, T-cell differentiation protein (Mal)
		P2rx4*	-0.856705	purinergic receptor P2X, ligand-gated ion channel 4 (P2rx4)
		Prkcd*	0.628912	protein kinase C, delta (Prkcd)
		Ptgds*	-0.573251	prostaglandin D2 synthase (brain) (Ptgds)
		Rab36	0.672925	RAB36, member RAS oncogene family (Rab36)
		Rbp4	-1.49146	retinol binding protein 4, plasma (Rbp4)
		Rufy1	-0.614547	RUN and FYVE domain containing 1 (Rufy1)
		Slc13a3	-0.63038	solute carrier family 13 (sodium-dependent dicarboxylate transporter), member 3 (Slc13a3)
		Slc22a2	2.00515	solute carrier family 22 (organic cation transporter), member 2 (Slc22a2)
		Slc28a2	0.948924	solute carrier family 28 (sodium-coupled nucleoside transporter), member 2 (Slc28a2)
		Slc6a3*	-1.339	solute carrier family 6 (neurotransmitter transporter), member 3 (Slc6a3)
		Slc7a15	-3.45953	solute carrier family 7 (cationic amino acid transporter, y+ system), member 15 (Slc7a15)
		Spg7	0.576194	spastic paraplegia 7 homolog (human) (Spg7)
		Stra6	0.699572	stimulated by retinoic acid 6 (Stra6)
		Tgfb2	0.847401	transforming growth factor, beta 2 (Tgfb2)
		Thoc3	0.58051	THO complex 3 (Thoc3)
		Tnnt2	-0.911568	troponin T type 2 (cardiac) (Tnnt2)
5	1.30E-02	amine transport
		Prkcd*	0.628912	protein kinase C, delta (Prkcd)
		Slc13a3	-0.63038	solute carrier family 13 (sodium-dependent dicarboxylate transporter), member 3 (Slc13a3)
		Slc22a2	2.00515	solute carrier family 22 (organic cation transporter), member 2 (Slc22a2)
		Slc6a3	-1.339	solute carrier family 6 (neurotransmitter transporter), member 3 (Slc6a3)
		Slc7a15	-3.45953	solute carrier family 7 (cationic amino acid transporter, y+ system), member 15 (Slc7a15)
2	4.40E-02	aspartate transport
		Prkcd*	0.628912	protein kinase C, delta (Prkcd)
		Slc13a3	-0.63038	solute carrier family 13 (sodium-dependent dicarboxylate transporter), member 3 (Slc13a3)
55	1.20E-02	metabolic process
		Abca1	0.645877	ATP-binding cassette, subfamily A (ABC1), member 1 (Abca1)
		Acad9	0.587516	acyl-CoA dehydrogenase family, member 9 (Acad9)
		Adamts4	-0.58734	ADAM metallopeptidase with thrombospondin type 1 motif, 4 (Adamts4)
		Akr1b10	1.5288	aldo-keto reductase family 1, member B10 (aldose reductase) (Akr1b10)
		Alas2	0.954187	aminolevulinate, delta-, synthase 2 (Alas2)
		Aldh1a2	-0.694971	aldehyde dehydrogenase 1 family, member A2 (Aldh1a2)
		Cbr4	0.8016	carbonyl reductase 4
		Cd74	-0.824982	Cd74 molecule, major histocompatibility complex, class II invariant chain (Cd74)
		Cga	1.14716	glycoprotein hormones, alpha polypeptide (Cga)
		Chi3l1*	-1.26709	chitinase 3-like 1 (cartilage glycoprotein-39) (Chi3l1)
		Cpz	-0.889924	carboxypeptidase Z (Cpz)
		Ctss	-0.498173	cathepsin S
		Cyp11b1*	1.06177	cytochrome P450, family 11, subfamily b, polypeptide 1
		Cyp11b2*	1.06177	cytochrome P450, family 11, subfamily b, polypeptide 2
		Cyp26b1	-1.10946	cytochrome P450, family 26, subfamily b, polypeptide 1 (Cyp26b1)
		Cyp2j10	-0.940228	cytochrome P450, family 2, subfamily j, polypeptide 10 (Cyp2j10)
		Cyp4x1	-2.00616	cytochrome P450, family 4, subfamily x, polypeptide 1 (Cyp4x1)
		Eif3c	-0.55439	eukaryotic translation initiation factor 3, subunit C (Eif3c)
		Ephx2*	4.39927	epoxide hydrolase 2, cytoplasmic (Ephx2)
		Fhit	1.45885	fragile histidine triad (Fhit)
		Fkbp9	-0.595533	FK506 binding protein 9 (Fkbp9)
		Fn1*	-0.975932	fibronectin 1
		Foxg1	-0.864628	forkhead box G1 (Foxg1)
		Galc	-0.716411	galactosylceramidase (Galc)
		Gstm2*	-0.73577	glutathione S-transferase mu 2 (Gstm2)
		Gstm4	-1.75003	glutathione S-transferase mu 4 (Gstm4)
		Gstt3	0.529206	glutathione S-transferase, theta 3 (Gstt3)
		Hyal1*	0.712877	hyaluronoglucosaminidase 1 (Hyal1)
		Igf2	-1.08842	insulin-like growth factor 2 (Igf2), transcript variant 2,(NM_001190163
		Lcat	-0.774016	lecithin cholesterol acyltransferase (Lcat)
		Leprel2	0.770945	leprecan-like 2 (Leprel2)
		Ltbp2*	-2.88359	latent transforming growth factor beta binding protein 2 (Ltbp2)
		Lyve1	0.843889	lymphatic vessel endothelial hyaluronan receptor 1 (Lyve1)
		Lyz2	-0.676759	lysozyme 2 (Lyz2)
		Man2b2	-1.01721	mannosidase, alpha, class 2B, member 2 (Man2b2)
		Mcm7	1.06388	minichromosome maintenance complex component 7 (Mcm7)
		P2rx4*	-0.856705	purinergic receptor P2X, ligand-gated ion channel 4 (P2rx4)
		Pitx1	1.07423	paired-like homeodomain 1 (Pitx1)
		Plod3	1.14416	procollagen-lysine, 2-oxoglutarate 5-dioxygenase 3 (Plod3)
		Pnpla1	-2.59282	patatin-like phospholipase domain containing 1 (Pnpla1)
		Prkcd*	0.628912	protein kinase C, delta (Prkcd)
		Psmb8	-1.12282	proteasome (prosome, macropain) subunit, beta type, 8 (Psmb8)
		Ptgds*	-0.573251	prostaglandin D2 synthase (brain) (Ptgds)
		Pyroxd2	-2.86318	pyridine nucleotide-disulphide oxidoreductase domain 2 (Pyroxd2)
		Rbp4	-1.49146	retinol binding protein 4, plasma (Rbp4)
		Retsat	1.82071	retinol saturase (all trans retinol 13,14 reductase) (Retsat)
		RGD1309821	0.57349	similar to KIAA1161 protein (RGD1309821)
		RGD1359290	is expressed only in ISIAH rats	Ribosomal_L22 domain containing protein RGD1359290 (RGD1359290)
		Rrm2	-1.84964	ribonucleotide reductase M2 (Rrm2)
		Slc6a3*	-1.339	solute carrier family 6 (neurotransmitter transporter), member 3 (Slc6a3)
		Spg7	0.576194	spastic paraplegia 7 homolog (human) (Spg7)
		Sqrdl	-0.775059	sulfide quinone reductase-like (yeast) (Sqrdl)
		Sult1a1*	-0.626328	sulfotransferase family, cytosolic, 1A, phenol-preferring, member 1 (Sult1a1)
		Tgfb2	0.847401	transforming growth factor, beta 2 (Tgfb2)
		Ubc	-0.53755	ubiquitin C (Ubc)
14	1.40E-02	catabolic process
		Adamts4	-0.58734	ADAM metallopeptidase with thrombospondin type 1 motif, 4 (Adamts4)
		Chi3l1*	-1.26709	chitinase 3-like 1 (cartilage glycoprotein-39) (Chi3l1)
		Cyp26b1	-1.10946	cytochrome P450, family 26, subfamily b, polypeptide 1 (Cyp26b1)
		Ephx2*	4.39927	epoxide hydrolase 2, cytoplasmic (Ephx2)
		Fhit	1.45885	fragile histidine triad (Fhit)
		Galc	-0.716411	galactosylceramidase (Galc)
		Gstm4	-1.75003	glutathione S-transferase mu 4 (Gstm4)
		Hyal1*	0.712877	hyaluronoglucosaminidase 1 (Hyal1)
		Lyve1	0.843889	lymphatic vessel endothelial hyaluronan receptor 1 (Lyve1)
		Lyz2	-0.676759	lysozyme 2 (Lyz2)
		Psmb8	-1.12282	proteasome (prosome, macropain) subunit, beta type, 8 (Psmb8)
		Slc6a3*	-1.339	solute carrier family 6 (neurotransmitter transporter), member 3 (Slc6a3)
		Spg7	0.576194	spastic paraplegia 7 homolog (human) (Spg7)
		Ubc	-0.53755	ubiquitin C (Ubc)
14	6.20E-04	oxidation reduction
		Acad9	0.587516	acyl-CoA dehydrogenase family, member 9 (Acad9)
		Akr1b10	1.5288	aldo-keto reductase family 1, member B10 (aldose reductase) (Akr1b10)
		Aldh1a2	-0.694971	aldehyde dehydrogenase 1 family, member A2 (Aldh1a2)
		Cbr4	0.8016	carbonyl reductase 4
		Cyp11b1*	1.06177	cytochrome P450, family 11, subfamily b, polypeptide 1
		Cyp11b2*	1.06177	cytochrome P450, family 11, subfamily b, polypeptide 2
		Cyp2j10	-0.940228	cytochrome P450, family 2, subfamily j, polypeptide 10 (Cyp2j10)
		Cyp4x1	-2.00616	cytochrome P450, family 4, subfamily x, polypeptide 1 (Cyp4x1)
		Leprel2	0.770945	leprecan-like 2 (Leprel2)
		Plod3	1.14416	procollagen-lysine, 2-oxoglutarate 5-dioxygenase 3 (Plod3)
		Pyroxd2	-2.86318	pyridine nucleotide-disulphide oxidoreductase domain 2 (Pyroxd2)
		Retsat	1.82071	retinol saturase (all trans retinol 13,14 reductase) (Retsat)
		Rrm2	-1.84964	ribonucleotide reductase M2 (Rrm2)
		Sqrdl	-0.775059	sulfide quinone reductase-like (yeast) (Sqrdl)
15	4.30E-04	lipid metabolic process
		Abca1	0.645877	ATP-binding cassette, subfamily A (ABC1), member 1 (Abca1)
		Aldh1a2	-0.694971	aldehyde dehydrogenase 1 family, member A2 (Aldh1a2)
		Cd74	-0.824982	Cd74 molecule, major histocompatibility complex, class II invariant chain (Cd74)
		Cyp11b1*	1.06177	cytochrome P450, family 11, subfamily b, polypeptide 1
		Cyp11b2*	1.06177	cytochrome P450, family 11, subfamily b, polypeptide 2
		Cyp26b1	-1.10946	cytochrome P450, family 26, subfamily b, polypeptide 1 (Cyp26b1)
		Cyp4x1	-2.00616	cytochrome P450, family 4, subfamily x, polypeptide 1 (Cyp4x1)
		Ephx2*	4.39927	epoxide hydrolase 2, cytoplasmic (Ephx2)
		Galc	-0.716411	galactosylceramidase (Galc)
		Lcat	-0.774016	lecithin cholesterol acyltransferase (Lcat)
		Pnpla1	-2.59282	patatin-like phospholipase domain containing 1 (Pnpla1)
		Ptgds*	-0.573251	prostaglandin D2 synthase (brain) (Ptgds)
		Rbp4	-1.49146	retinol binding protein 4, plasma (Rbp4)
		Retsat	1.82071	retinol saturase (all trans retinol 13,14 reductase) (Retsat)
		Sult1a1*	-0.626328	sulfotransferase family, cytosolic, 1A, phenol-preferring, member 1 (Sult1a1)
8	1.70E-05	hormone metabolic process
		Aldh1a2	-0.694971	aldehyde dehydrogenase 1 family, member A2 (Aldh1a2)
		Cga	1.14716	glycoprotein hormones, alpha polypeptide (Cga)
		Cyp11b1*	1.06177	cytochrome P450, family 11, subfamily b, polypeptide 1
		Cyp11b2*	1.06177	cytochrome P450, family 11, subfamily b, polypeptide 2
		Cyp26b1	-1.10946	cytochrome P450, family 26, subfamily b, polypeptide 1 (Cyp26b1)
		Rbp4	-1.49146	retinol binding protein 4, plasma (Rbp4)
		Retsat	1.82071	retinol saturase (all trans retinol 13,14 reductase) (Retsat)
		Sult1a1*	-0.626328	sulfotransferase family, cytosolic, 1A, phenol-preferring, member 1 (Sult1a1)
5	3.70E-02	steroid metabolic process
		Abca1	0.645877	ATP-binding cassette, subfamily A (ABC1), member 1 (Abca1)
		Cyp11b1*	1.06177	cytochrome P450, family 11, subfamily b, polypeptide 1
		Cyp11b2*	1.06177	cytochrome P450, family 11, subfamily b, polypeptide 2
		Lcat	-0.774016	lecithin cholesterol acyltransferase (Lcat)
		Sult1a1*	-0.626328	sulfotransferase family, cytosolic, 1A, phenol-preferring, member 1 (Sult1a1)
2	2.20E-02	aldosterone biosynthetic process
		Cyp11b1*	1.06177	cytochrome P450, family 11, subfamily b, polypeptide 1
		Cyp11b2*	1.06177	cytochrome P450, family 11, subfamily b, polypeptide 2
8	3.00E-02	alcohol metabolic process
		Abca1	0.645877	ATP-binding cassette, subfamily A (ABC1), member 1 (Abca1)
		Igf2	-1.08842	insulin-like growth factor 2 (Igf2), transcript variant 2,(NM_001190163
		Lcat	-0.774016	lecithin cholesterol acyltransferase (Lcat)
		Man2b2	-1.01721	mannosidase, alpha, class 2B, member 2 (Man2b2)
		Rbp4	-1.49146	retinol binding protein 4, plasma (Rbp4)
		Slc6a3*	-1.339	solute carrier family 6 (neurotransmitter transporter), member 3 (Slc6a3)
		Sult1a1*	-0.626328	sulfotransferase family, cytosolic, 1A, phenol-preferring, member 1 (Sult1a1)
		Tgfb2	0.847401	transforming growth factor, beta 2 (Tgfb2)
4	1.00E-03	vitamin A metabolic process
		Aldh1a2	-0.694971	aldehyde dehydrogenase 1 family, member A2 (Aldh1a2)
		Cyp26b1	-1.10946	cytochrome P450, family 26, subfamily b, polypeptide 1 (Cyp26b1)
		Rbp4	-1.49146	retinol binding protein 4, plasma (Rbp4)
		Retsat	1.82071	retinol saturase (all trans retinol 13,14 reductase) (Retsat)
3	1.20E-02	aminoglycan catabolic process
		Chi3l1*	-1.26709	chitinase 3-like 1 (cartilage glycoprotein-39) (Chi3l1)
		Hyal1*	0.712877	hyaluronoglucosaminidase 1 (Hyal1)
		Lyve1	0.843889	lymphatic vessel endothelial hyaluronan receptor 1 (Lyve1)
3	2.20E-02	catecholamine metabolic process
		Slc6a3*	-1.339	solute carrier family 6 (neurotransmitter transporter), member 3 (Slc6a3)
		Sult1a1*	-0.626328	sulfotransferase family, cytosolic, 1A, phenol-preferring, member 1 (Sult1a1)
		Tgfb2	0.847401	transforming growth factor, beta 2 (Tgfb2)
6	1.80E-02	gland development
		Aldh1a2	-0.694971	aldehyde dehydrogenase 1 family, member A2 (Aldh1a2)
		Cga	1.14716	glycoprotein hormones, alpha polypeptide (Cga)
		Cst3*	-0.588964	cystatin C (Cst3)
		Pitx1	1.07423	paired-like homeodomain 1 (Pitx1)
		Slc6a3*	-1.339	solute carrier family 6 (neurotransmitter transporter), member 3 (Slc6a3)
		Tgfb2	0.847401	transforming growth factor, beta 2 (Tgfb2)
5	2.40E-03	endocrine system development
		Aldh1a2	-0.694971	aldehyde dehydrogenase 1 family, member A2 (Aldh1a2)
		Cga	1.14716	glycoprotein hormones, alpha polypeptide (Cga)
		Pitx1	1.07423	paired-like homeodomain 1 (Pitx1)
		Slc6a3*	-1.339	solute carrier family 6 (neurotransmitter transporter), member 3 (Slc6a3)
		Tgfb2	0.847401	transforming growth factor, beta 2 (Tgfb2)
7	2.50E-02	regulation of immune response
		Rbp4	-1.49146	retinol binding protein 4, plasma (Rbp4)
		RT1-A1	1.17493	RT1 class Ia, locus A1 (RT1-A1)
		RT1-A2	-1.98186	RT1 class Ia, locus A2 (RT1-A2)
		RT1-Ba*	-0.803681	RT1 class II, locus Ba (RT1-Ba)
		RT1-Da	-0.628955	RT1 class II, locus Da (RT1-Da)
		RT1-M3-1	1.00373	RT1 class Ib, locus M3, gene 1 (RT1-M3-1)
		Tgfb2	0.847401	transforming growth factor, beta 2 (Tgfb2)
6	2.10E-02	positive regulation of immune response
		RT1-A1	1.17493	RT1 class Ia, locus A1 (RT1-A1)
		RT1-A2	-1.98186	RT1 class Ia, locus A2 (RT1-A2)
		RT1-Ba*	-0.803681	RT1 class II, locus Ba (RT1-Ba)
		RT1-Da	-0.628955	RT1 class II, locus Da (RT1-Da)
		RT1-M3-1	1.00373	RT1 class Ib, locus M3, gene 1 (RT1-M3-1)
		Tgfb2	0.847401	transforming growth factor, beta 2 (Tgfb2)
6	3.50E-02	cell activation
		Cd48	-0.747312	Cd48 molecule (Cd48)
		Cd74	-0.824982	Cd74 molecule, major histocompatibility complex, class II invariant chain (Cd74)
		Cst3*	-0.588964	cystatin C (Cst3)
		P2ry12	0.592326	purinergic receptor P2Y, G-protein coupled, 12 (P2ry12)
		Prkcd*	0.628912	protein kinase C, delta (Prkcd)
		RT1-M3-1	1.00373	RT1 class Ib, locus M3, gene 1 (RT1-M3-1)
6	4.20E-02	cell proliferation
		Cd74	-0.824982	Cd74 molecule, major histocompatibility complex, class II invariant chain (Cd74)
		Igf2	-1.08842	insulin-like growth factor 2 (Igf2), transcript variant 2,(NM_001190163
		Mcm7	1.06388	minichromosome maintenance complex component 7 (Mcm7)
		Prkcd*	0.628912	protein kinase C, delta (Prkcd)
		Rbp4	-1.49146	retinol binding protein 4, plasma (Rbp4)
		Tgfb2	0.847401	transforming growth factor, beta 2 (Tgfb2)
