# Supplementary material for: Genome-wide transcriptome analysis of hypothalamus in rats with inherited stress-induced arterial hypertension
Source: BMC Genet. 2016 Jan 27;17(Suppl 1):13. doi: 10.1186/s12863-015-0307-8 (PMC4895259; doi:10.1186/s12863-015-0307-8)
Supplement: Additional file 7: — The summary statistics for the sequenced libraries. (XLS 20 kb) [file 12863_2015_307_MOESM7_ESM.xls]

## Sheet: Лист1
Additional file_7
The summary statistics for the sequenced libraries *
Strain_#	# raw reads	# trimmed reads	# mapped reads	% mapped reads	# multiply mapped reads	PF_ALIGNED_BASES	RIBOSOMAL_BASES	CODING_BASES	UTR_BASES	INTRONIC_BASES	INTERGENIC_BASES	PCT_RIBOSOMAL_BASES	PCT_CODING_BASES	PCT_UTR_BASES	PCT_INTRONIC_BASES	PCT_INTERGENIC_BASES	PCT_MRNA_BASES	PCT_USABLE_BASES	MEDIAN_CV_COVERAGE	MEDIAN_5PRIME_BIAS	MEDIAN_3PRIME_BIAS	MEDIAN_5PRIME_TO_3PRIME_BIAS
ISIAH _1	18979345	18229028	17287199	0.910843	2292747	653663794	400	283066272	137698425	67212125	165686572	1e-06	0.433046	0.210656	0.102824	0.253474	0.643702	0.643645	0.433064	0.636948	0.831995	0.771359
ISIAH _2	13694702	13644549	13185280	0.962802	2697637	827432993	719	404007580	179102963	67876271	176445460	1e-06	0.488266	0.216456	0.082032	0.213244	0.704722	0.704666	0.592961	0.33496	0.66101	0.543869
ISIAH _3	14698903	14655173	14240627	0.968822	2136204	707555039	150	343272967	154225192	58699727	151357003	0	0.485154	0.217969	0.082961	0.213916	0.703123	0.703065	0.429608	0.621827	0.698407	0.876337
WAG_1	19299964	18511497	17616288	0.912763	2278255	844477315	274	410394060	184828181	67873931	181380869	0	0.485974	0.218867	0.080374	0.214785	0.704841	0.704789	0.561496	0.346209	0.70579	0.503685
WAG_2	13359490	13313011	12842589	0.961308	2350956	636842342	450	278207569	140349999	60853706	157430618	1e-06	0.436855	0.220384	0.095555	0.247205	0.657239	0.657177	0.413315	0.617532	0.837744	0.748022
WAG_3	13952982	13909263	13513592	0.968509	2035144	671469842	500	328965763	144685046	54613285	143205248	1e-06	0.489919	0.215475	0.081334	0.213271	0.705394	0.705348	0.430751	0.620438	0.686792	0.888047
*The definition of Picard metrics are taken from https://broadinstitute.github.io/picard/picard-metric-definitions.html#RnaSeqMetrics
PF_BASES	The total number of PF bases including non-aligned reads.
PF_ALIGNED_BASES	The total number of aligned PF bases. Non-primary alignments are not counted. Bases in aligned reads that do not correspond to reference (e.g. soft clips, insertions) are not counted.
RIBOSOMAL_BASES	Number of bases in primary aligments that align to ribosomal sequence.
CODING_BASES	Number of bases in primary aligments that align to a non-UTR coding base for some gene, and not ribosomal sequence.
UTR_BASES	Number of bases in primary aligments that align to a UTR base for some gene, and not a coding base.
INTRONIC_BASES	Number of bases in primary aligments that align to an intronic base for some gene, and not a coding or UTR base.
INTERGENIC_BASES	Number of bases in primary aligments that do not align to any gene.
CORRECT_STRAND_READS	Number of aligned reads that map to the correct strand. 0 if library is not strand-specific.
INCORRECT_STRAND_READS	Number of aligned reads that map to the incorrect strand. 0 if library is not strand-specific.
PCT_RIBOSOMAL_BASES	RIBOSOMAL_BASES / PF_ALIGNED_BASES
PCT_CODING_BASES	CODING_BASES / PF_ALIGNED_BASES
PCT_UTR_BASES	UTR_BASES / PF_ALIGNED_BASES
PCT_INTRONIC_BASES	INTRONIC_BASES / PF_ALIGNED_BASES
PCT_INTERGENIC_BASES	INTERGENIC_BASES / PF_ALIGNED_BASES
PCT_MRNA_BASES	PCT_UTR_BASES + PCT_CODING_BASES
PCT_USABLE_BASES	The percentage of bases mapping to mRNA divided by the total number of PF bases.
PCT_CORRECT_STRAND_READS	CORRECT_STRAND_READS/(CORRECT_STRAND_READS + INCORRECT_STRAND_READS). 0 if library is not strand-specific.
MEDIAN_CV_COVERAGE	The median CV of coverage of the 1000 most highly expressed transcripts. Ideal value = 0.
MEDIAN_5PRIME_BIAS	The median 5 prime bias of the 1000 most highly expressed transcripts, where 5 prime bias is calculated per transcript as: mean coverage of the 5' most 100 bases divided by the mean coverage of the whole transcript.
MEDIAN_3PRIME_BIAS	The median 3 prime bias of the 1000 most highly expressed transcripts, where 3 prime bias is calculated per transcript as: mean coverage of the 3' most 100 bases divided by the mean coverage of the whole transcript.
MEDIAN_5PRIME_TO_3PRIME_BIAS	The ratio of coverage at the 5' end of to the 3' end based on the 1000 most highly expressed transcripts.
